# Supplementary material for: Assessment of Plant Sterols in the Diet of Adult Polish Population with the Use of a Newly Developed Database
Source: Nutrients. 2021 Aug 7;13(8):2722. doi: 10.3390/nu13082722 (PMC8398305; doi:10.3390/nu13082722)
Supplement: Supplementary file 1 [file nutrients-13-02722-s001.zip]

Archive with 2 entries (2 files):
- nutrients-1258194-Supplementary Table S1.pdf
- nutrients-1258194-Supplementary Table S2.pdf
